# Supplementary material for: Association of Sociodemographic, Socioeconomic and Lifestyle Characteristics with Low Protein and Energy Intake in the Healthy Swiss Population
Source: Nutrients. 2023 May 5;15(9):2200. doi: 10.3390/nu15092200 (PMC10181371; doi:10.3390/nu15092200)
Supplement: Supplementary file 1 [file nutrients-15-02200-s001.zip]

Archive with 1 entries (1 files):
- nutrients-2367835-supplementary.pdf
